# Supplementary material for: Integrative molecular subtyping and diagnostic model construction for Moyamoya disease based on diverse programmed cell death gene patterns
Source: Orphanet J Rare Dis. 2025 Jun 3;20:268. doi: 10.1186/s13023-025-03816-y (PMC12131816; doi:10.1186/s13023-025-03816-y)
Supplement: Supplementary file 2 — Supplementary Material 2 [file 13023_2025_3816_MOESM2_ESM.xlsx]

## Sheet: Sheet1
Gene Primer pair	Sequence (5'->3')
RGS1-Forward primer	AGGAGGCCAAAGACTTTTGGAA
RGS1-Reverse primer	TGACCAGTTTGGTTGGCAAG
MUC1-Forward primer	TGCCTGAATCTGTTCTGCCC
MUC1-Reverse primer	GGGGCTGTGGTAGCTGTAAG
KCNA2-Forward primer	CATTGTGGCCATCATCCCCT
KCNA2-Reverse primer	CAGAGGTCTGCGTTCCAACC
TAC1-Forward primer	AAGTGGCCCTGTTAAAGGCT
TAC1-Reverse primer	GCACTCCTTTCATAAGCCACAGA
SOST-Forward primer	TGGCAGGCGTTCAAGAATGA
SOST-Reverse primer	TGTACTCGGACACGTCTTTGG
ACTB-Forward primer	TCACCATGGATGATGATATCGC
ACTB-Reverse primer	ATAGGAATCCTTCTGACCCATGC
